# Supplementary material for: The First Poly(A) Polymerase from Alphaproteobacteria
Source: Int J Mol Sci. 2026 Mar 7;27(5):2467. doi: 10.3390/ijms27052467 (PMC12985599; doi:10.3390/ijms27052467)
Supplement: Supplementary file 1 [file ijms-27-02467-s001.zip]

Archive with 1 entries (1 files):
- ijms-4054096-supplementary.pdf
